# Supplementary material for: Sharing an Open Stimulation System for Auditory EEG Experiments Using Python, Raspberry Pi, and HifiBerry
Source: eNeuro. 2021 Aug 24;8(4):ENEURO.0524-20.2021. doi: 10.1523/ENEURO.0524-20.2021 (PMC8387158; doi:10.1523/ENEURO.0524-20.2021)
Supplement: Extended Data 1 — playframe_generation_example.py. in Extended_Data1.zip/Project code/example/playframe_generation_example/. Download Extended Data 1, ZIP file. [file enu-eN-MNT-0524-20-s02.zip]

Archive with 21 entries (16 files):
- Project code/
- Project code/README.md
- Project code/setup.py
- Project code/examples/
- Project code/examples/playframe_ex1.csv
- Project code/examples/py_proto_window.py
- Project code/examples/stims_ex/
- Project code/examples/stims_ex/APD71.wav
- Project code/examples/stims_ex/APD73.wav
- Project code/examples/stims_ex/APD75.wav
- Project code/examples/stims_ex/APD76.wav
- Project code/examples/stims_ex/PPD70.wav
- Project code/examples/playframe_generation_example/
- Project code/examples/playframe_generation_example/playframe_generation_example.py
- Project code/examples/playframe_generation_example/example_playframe_sub_0.csv
- Project code/pyaudio_protocol/
- Project code/pyaudio_protocol/LICENSE
- Project code/pyaudio_protocol/__init__.py
- Project code/pyaudio_protocol/core_gui.py
- Project code/pyaudio_protocol/core_rpi_nogui.py
- Project code/pyaudio_protocol/test_tools.py
