# Supplementary material for: Sharing an Open Stimulation System for Auditory EEG Experiments Using Python, Raspberry Pi, and HifiBerry
Source: eNeuro. 2021 Aug 24;8(4):ENEURO.0524-20.2021. doi: 10.1523/ENEURO.0524-20.2021 (PMC8387158; doi:10.1523/ENEURO.0524-20.2021)
Supplement: Extended Data 1 — playframe_generation_example.py. in Extended_Data1.zip/Project code/example/playframe_generation_example/. Download Extended Data 1, ZIP file. [file enu-eN-MNT-0524-20-s02.zip › Project code/examples/playframe_generation_example/playframe_generation_example.py]

import pandas as pd
import numpy as np
import random


# We will generate one playframe for one subject as example
# but should be a larger value than the number of subjects needed by the study
nb_subject = 1

# Let say we will play this list of stimulations
# corresponding to PPD70.wav, APD71.wav, APD72.wav
play_list = ['PPD70', 'APD71', 'APD73', 'APD75', 'APD76']

# Python dict of stimuli/triggers association
stim_trig = {
    'PPD70': 170,
    'APD71': 171,
    'APD73': 173,
    'APD75': 175,
    'APD76': 176,
}

nb_stim = len(play_list)


def get_playframe(i_sub):

    # Create the subject specific order. It will be a simple random here.
    random.shuffle(play_list)

    # Get trigger list corresponding to play_list random order
    trigger_list = [stim_trig[k] for k in play_list]

    # Get ISI corresponding to sequence, in ms, for example with normal
    # distribution around 300ms
    ISI_list = np.random.normal(300, 25, nb_stim).astype(int)
    ISI_list.tolist()

    print(play_list)
    print(trigger_list)
    print(ISI_list)

    #Create and save playframe
    column_name = ['Stimulus', 'Trigger', 'ISI']
    df = pd.DataFrame(list(zip(play_list, trigger_list, ISI_list)),
               columns=column_name)
    csv_name =  './example_playframe_sub_' + str(i_sub) + '.csv'
    df.to_csv(csv_name)


if __name__ == '__main__':

    for i_sub in range(nb_subject):
        get_playframe(i_sub)
