# Supplementary material for: Sharing an Open Stimulation System for Auditory EEG Experiments Using Python, Raspberry Pi, and HifiBerry
Source: eNeuro. 2021 Aug 24;8(4):ENEURO.0524-20.2021. doi: 10.1523/ENEURO.0524-20.2021 (PMC8387158; doi:10.1523/ENEURO.0524-20.2021)
Supplement: Extended Data 1 — playframe_generation_example.py. in Extended_Data1.zip/Project code/example/playframe_generation_example/. Download Extended Data 1, ZIP file. [file enu-eN-MNT-0524-20-s02.zip › Project code/pyaudio_protocol/core_gui.py]

# -*- coding: utf-8 -*-
# Copyright (c) 2016, French National Center for Scientific Research (CNRS)
# Distributed under the (new) BSD License. See LICENSE for more info.

import os
from PyQt5 import QtCore
from PyQt5.Qt import QMutex
import soundfile as sf
import sounddevice as sd
import parallel
import time

'''
This code is the one used on a regilar computer.
It need a parrallel port.
You have to adapt the num_device used (line 145) corresponding to your setup.
You can use list_audio_device() from test_tools.py to see the one corresponding
to Alsa mixer

'''

def play_sound_and_trig(stream, sound_data, p_port, trig_value, isi):
    stream.start()
    p_port.setData(trig_value)
    #print('sound_data : ', sound_data)
    stream.write(sound_data)
    stream.stop()
    p_port.setData(0)
    time.sleep(isi)
    #a trigger is view when there is a voltage change
    #on the parallel port, so no need to reset it now.


class Signals(QtCore.QObject):
    start_stim = QtCore.pyqtSignal()
    end_stim = QtCore.pyqtSignal()
    end_playframe = QtCore.pyqtSignal()

class Qt_sound_trig(QtCore.QThread):
    '''
    Play the sound in a unique stream for the class
    with a thread because write is a blocking method
    (depend on device/backend choosen)
    '''
    def __init__(self):
        QtCore.QThread.__init__(self)
        self.signals = Signals()
        self.mutex = QMutex()
        self.running = False
        self.current = 0

    def set_params(self, playframe, stream, p_port, stim_folder, dtype):
        self.playframe = playframe
        self.stream = stream
        self.p_port = p_port
        self.stim_folder = stim_folder
        self.sound_dtype = dtype

    def run(self):
        self.mutex.lock()
        self.running = True
        self.mutex.unlock()

        for index, row in self.playframe.iterrows():   #playframe.iloc[self.current:]
            self.mutex.lock()
            if not self.running:
                self.current = index
                print('Stopped at index ' + str(self.current))
                self.mutex.unlock()
                break
            self.mutex.unlock()
            print('index : ', index)
            sound_data, sample_rate = sf.read(self.stim_folder + row['Stimulus'] + '.wav')
            sound_data = sound_data.astype(self.sound_dtype)
            trig_value = row['Trigger']
            isi = round(row['ISI'] * 10**-3, 3)
            print('isi : ', isi)
            print('Reading {}'.format(row['Stimulus']))
            self.signals.start_stim.emit()
            play_sound_and_trig(self.stream, sound_data, self.p_port, trig_value, isi)
            self.signals.end_stim.emit()

        self.signals.end_playframe.emit()

    def stop(self):
        self.mutex.lock()
        self.running = False
        self.mutex.unlock()

#TODO : QObjet avec Qtimer qui s'autolance


class PyAudio_protocol():
    def __init__(self, parent = None):
        self.p_port = parallel.Parallel()
        self.p_port.setData(0)
        self.ThreadSoundTrig = Qt_sound_trig()
        self.state = 'Init'
        print('self.state : ', self.state)

    def set_config(self, playframe, num_device, stim_folder, sample_rate=44100, channels=2, dtype='float32'):
        self.playframe = playframe
        self.num_device = num_device
        self.stim_folder = stim_folder
        self.sample_rate = sample_rate
        self.channels = channels
        self.stream = sd.OutputStream(device = num_device,
            samplerate = sample_rate, channels=channels, dtype=dtype)
        self.ThreadSoundTrig.set_params(playframe, self.stream, self.p_port, stim_folder, dtype)
        self.state = 'Config'
        print('self.state : ', self.state)

    def start(self):
        self.ThreadSoundTrig.start()
        self.state = 'Running'
        print(self.state)

    def pause(self):
        #TODO for v0.3
        pass

    def stop(self):
        self.ThreadSoundTrig.stop()
        self.state = 'Stopped'

    def closeEvent(self, event):
        self.stream.close()

    def get_state(self):
        return self.state

    def save_results(self):
        #TODO for v0.3
        pass


def test_audioproto():
        '''
        Test with playframe and stims given in examples folder.
        Should be run from core.py folder
        '''
        from PyQt5 import QtWidgets
        import pandas as pd

        app = QtWidgets.QApplication([])
        proto = PyAudio_protocol()

        num_device = 12
        playframe_csv = './../examples/playframe_ex1.csv'
        playframe = pd.read_csv(playframe_csv)
        stim_folder = './../examples/stims_ex/'

        proto.set_config(playframe=playframe, num_device=num_device, stim_folder=stim_folder)
        proto.start()

        def close():
            proto.stop()
            app.quit()

        proto.ThreadSoundTrig.signals.end_playframe.connect(close)

        app.exec_()


if __name__ == '__main__':

    test_audioproto()
