# Supplementary material for: Sharing an Open Stimulation System for Auditory EEG Experiments Using Python, Raspberry Pi, and HifiBerry
Source: eNeuro. 2021 Aug 24;8(4):ENEURO.0524-20.2021. doi: 10.1523/ENEURO.0524-20.2021 (PMC8387158; doi:10.1523/ENEURO.0524-20.2021)
Supplement: Extended Data 2 — Stimulation box container for 3D printing (.stl file and associated pictures). Download Extended Data 2, ZIP file. [file enu-eN-MNT-0524-20-s03.zip]

Archive with 10 entries (8 files):
- files/
- files/Stimulation_box.stl
- images/
- images/IMG_8443.jpg
- images/IMG_8444.jpg
- images/IMG_8445.jpg
- images/IMG_8446.jpg
- images/stim_box.png
- README.txt
- LICENSE.txt
