# Supplementary material for: Sharing an Open Stimulation System for Auditory EEG Experiments Using Python, Raspberry Pi, and HifiBerry
Source: eNeuro. 2021 Aug 24;8(4):ENEURO.0524-20.2021. doi: 10.1523/ENEURO.0524-20.2021 (PMC8387158; doi:10.1523/ENEURO.0524-20.2021)
Supplement: Extended Data 2 — Stimulation box container for 3D printing (.stl file and associated pictures). Download Extended Data 2, ZIP file. [file enu-eN-MNT-0524-20-s03.zip › LICENSE.txt]

This thing was created by Thingiverse user tkz37, and is licensed under bsd.
